# Supplementary material for: Development of algorithms for identifying patients with Crohn’s disease in the Japanese health insurance claims database
Source: PLoS One. 2021 Oct 13;16(10):e0258537. doi: 10.1371/journal.pone.0258537 (PMC8513890; doi:10.1371/journal.pone.0258537)
Supplement: S1 Table — (XLSX) [file pone.0258537.s001.xlsx]

## Sheet: Information
	Title	Development of algorithms for identifying Crohn’s disease patients in the Japanese Health Insurance Claims Database.
	Journal	Journal of gastroenterology
	Authors	Hiromu Morikubo1,2,3, Taku Kobayashi1*, Tomohiro Fukuda1,2, Takayoshi Nagahama4, Tadakazu Hisamatsu3, Tosifumi Hibi1
	Institutional affilications	1 Center for Advanced IBD Research and Treatment, Kitasato University Kitasato Institute Hospital, Tokyo, Japan
		2 Department of Gastroenterology and Hepatology, Kitasato University Kitasato Institute Hospital, Tokyo, Japan
		3 Department of Gastroenterology and Hepatology, Kyorin University School of Medicine, Tokyo, Japan
		4 Japan Medical Data Center Co., Ltd., Tokyo. Japan
	*Corresponding author	Taku Kobayashi, MD., Ph.D.
		E-mail address: kobataku@insti.kitasato-u.ac.jp

## Sheet: ICD-10 codes
	S1 Table. ICD-10 diagnostic code
	K50 Crohn's disease [regional enteritis]
		K50.00 Crohn's disease of small intestine without complications
		K50.01 Crohn's disease of small intestine with complications
				K50.011 Crohn's disease of small intestine with rectal bleeding
				K50.012 Crohn's disease of small intestine with intestinal obstruction
				K50.013 Crohn's disease of small intestine with fistula
				K50.014 Crohn's disease of small intestine with abscess
				K50.018 Crohn's disease of small intestine with other complication
				K50.019 Crohn's disease of small intestine with unspecified complications
		K50.1 Crohn's disease of large intestine
			K50.10 Crohn's disease of large intestine without complications
			K50.11 Crohn's disease of large intestine with complications
				K50.111 Crohn's disease of large intestine with rectal bleeding
				K50.112 Crohn's disease of large intestine with intestinal obstruction
				K50.113 Crohn's disease of large intestine with fistula
				K50.114 Crohn's disease of large intestine with abscess
				K50.118 Crohn's disease of large intestine with other complication
				K50.119 Crohn's disease of large intestine with unspecified complications
		K50.8 Crohn's disease of both small and large intestine
			K50.80 Crohn's disease of both small and large intestine without complications
			K50.81 Crohn's disease of both small and large intestine with complications
				K50.811 Crohn's disease of both small and large intestine with rectal bleeding
				K50.812 Crohn's disease of both small and large intestine with intestinal obstruction
				K50.813 Crohn's disease of both small and large intestine with fistula
				K50.814 Crohn's disease of both small and large intestine with abscess
				K50.818 Crohn's disease of both small and large intestine with other complication
				K50.819 Crohn's disease of both small and large intestine with unspecified complications
		K50.9 Crohn's disease, unspecified
			K50.90 Crohn's disease, unspecified, without complications
			K50.91 Crohn's disease, unspecified, with complications
				K50.911 Crohn's disease, unspecified, with rectal bleeding
				K50.912 Crohn's disease, unspecified, with intestinal obstruction
				K50.913 Crohn's disease, unspecified, with fistula
				K50.914 Crohn's disease, unspecified, with abscess
				K50.918 Crohn's disease, unspecified, with other complication
				K50.919 Crohn's disease, unspecified, with unspecified complications
	K51 Ulcerative colitis
		K51.0 Ulcerative (chronic) pancolitis
			K51.00 Ulcerative (chronic) pancolitis without complications
			K51.01 Ulcerative (chronic) pancolitis with complications
				K51.011 Ulcerative (chronic) pancolitis with rectal bleeding
				K51.012 Ulcerative (chronic) pancolitis with intestinal obstruction
				K51.013 Ulcerative (chronic) pancolitis with fistula
				K51.014 Ulcerative (chronic) pancolitis with abscess
				K51.018 Ulcerative (chronic) pancolitis with other complication
				K51.019 Ulcerative (chronic) pancolitis with unspecified complications
		K51.2 Ulcerative (chronic) proctitis
			K51.20 Ulcerative (chronic) proctitis without complications
			K51.21 Ulcerative (chronic) proctitis with complications
				K51.211 Ulcerative (chronic) proctitis with rectal bleeding
				K51.212 Ulcerative (chronic) proctitis with intestinal obstruction
				K51.213 Ulcerative (chronic) proctitis with fistula
				K51.214 Ulcerative (chronic) proctitis with abscess
				K51.218 Ulcerative (chronic) proctitis with other complication
				K51.219 Ulcerative (chronic) proctitis with unspecified complications
		K51.3 Ulcerative (chronic) rectosigmoiditis
			K51.30 Ulcerative (chronic) rectosigmoiditis without complications
			K51.31 Ulcerative (chronic) rectosigmoiditis with complications
				K51.311 Ulcerative (chronic) rectosigmoiditis with rectal bleeding
				K51.312 Ulcerative (chronic) rectosigmoiditis with intestinal obstruction
				K51.313 Ulcerative (chronic) rectosigmoiditis with fistula
				K51.314 Ulcerative (chronic) rectosigmoiditis with abscess
				K51.318 Ulcerative (chronic) rectosigmoiditis with other complication
				K51.319 Ulcerative (chronic) rectosigmoiditis with unspecified complications
		K51.4 Inflammatory polyps of colon
			K51.40 Inflammatory polyps of colon without complications
			K51.41 Inflammatory polyps of colon with complications
				K51.411 Inflammatory polyps of colon with rectal bleeding
				K51.412 Inflammatory polyps of colon with intestinal obstruction
				K51.413 Inflammatory polyps of colon with fistula
				K51.414 Inflammatory polyps of colon with abscess
				K51.418 Inflammatory polyps of colon with other complication
				K51.419 Inflammatory polyps of colon with unspecified complications
		K51.5 Left sided colitis
			K51.50 Left sided colitis without complications
			K51.51 Left sided colitis with complications
				K51.511 Left sided colitis with rectal bleeding
				K51.512 Left sided colitis with intestinal obstruction
				K51.513 Left sided colitis with fistula
				K51.514 Left sided colitis with abscess
				K51.518 Left sided colitis with other complication
				K51.519 Left sided colitis with unspecified complications
		K51.8 Other ulcerative colitis
			K51.80 Other ulcerative colitis without complications
			K51.81 Other ulcerative colitis with complications
				K51.811 Other ulcerative colitis with rectal bleeding
				K51.812 Other ulcerative colitis with intestinal obstruction
				K51.813 Other ulcerative colitis with fistula
				K51.814 Other ulcerative colitis with abscess
				K51.818 Other ulcerative colitis with other complication
				K51.819 Other ulcerative colitis with unspecified complications
		K51.9 Ulcerative colitis, unspecified
			K51.90 Ulcerative colitis, unspecified, without complications
			K51.91 Ulcerative colitis, unspecified, with complications
				K51.911 Ulcerative colitis, unspecified with rectal bleeding
				K51.912 Ulcerative colitis, unspecified with intestinal obstruction
				K51.913 Ulcerative colitis, unspecified with fistula
				K51.914 Ulcerative colitis, unspecified with abscess
				K51.918 Ulcerative colitis, unspecified with other complication
				K51.919 Ulcerative colitis, unspecified with unspecified complications
	M35 Other systemic involvement of connective tissue
		M35.2 Behçet's disease
