# Supplementary material for: Development of algorithms for identifying patients with Crohn’s disease in the Japanese health insurance claims database
Source: PLoS One. 2021 Oct 13;16(10):e0258537. doi: 10.1371/journal.pone.0258537 (PMC8513890; doi:10.1371/journal.pone.0258537)
Supplement: S2 Table — (XLSX) [file pone.0258537.s002.xlsx]

## Sheet: Information
	Title	Development of algorithms for identifying Crohn’s disease patients in the Japanese Health Insurance Claims Database.
	Journal	Journal of gastroenterology
	Authors	Hiromu Morikubo1,2,3, Taku Kobayashi1*, Tomohiro Fukuda1,2, Takayoshi Nagahama4, Tadakazu Hisamatsu3, Tosifumi Hibi1
	Institutional affilications	1 Center for Advanced IBD Research and Treatment, Kitasato University Kitasato Institute Hospital, Tokyo, Japan
		2 Department of Gastroenterology and Hepatology, Kitasato University Kitasato Institute Hospital, Tokyo, Japan
		3 Department of Gastroenterology and Hepatology, Kyorin University School of Medicine, Tokyo, Japan
		4 Japan Medical Data Center Co., Ltd., Tokyo. Japan
	*Corresponding author	Taku Kobayashi, MD., Ph.D.
		E-mail address: kobataku@insti.kitasato-u.ac.jp

## Sheet: Drug and procedure codes
	S2 Table. Prescription codes and surgical codes for this study.
	Category name	Ingredient name	Japanese national health insurance drug list code			Procedure name	Japanese national health insurance procedure receipt code
	5-ASA	Mesalazine	620506801			Cytapheresis	140039210
			621867201				732030000
			622442701			Colon resection	150181710
			621884302				150277810
			622102902				150337710
			621890601				150181910
			622109402				150324910
			620008106			Small intestine resection	150181210
			622011801				150271950
			620008106			Intestinal anastomosis	150184110
			622011801				150363810
			620008107			Colostomy and ileostomy	150184510
			622026201				150389610
			620008510			Small intestine and colon dilation	150293310
			622065002				150388670
			620008510			Colon stenting	150364410
			622065002			Surgery for perianal lesions	150190010
			620008511				150189810
			622053401			Anal dilation	150190910
			620009440
			622165801
			622143201
			622143301
			620009441
			622173401
			621965201
		Salazosulfapyridine	620009119
			622023001
			621133002
	Budesonide		622526001
	Thiopurine	Azathiopurine	620004279
			620006560
		Mercaptopurine hydrate	620008778
	Biologics	Adalimumab	620006808
			622509701
			622509801
			622608801
			622608901
		Infliximab	640462006
			622378801
			622577001
			622590801
			622596901
			622651501
		Vedolizumab	622646301
		Ustekinumab	622554701
			622046501
	Other	elemental diet	620754601
			620754301
