# Supplementary material for: Development of algorithms for identifying patients with Crohn’s disease in the Japanese health insurance claims database
Source: PLoS One. 2021 Oct 13;16(10):e0258537. doi: 10.1371/journal.pone.0258537 (PMC8513890; doi:10.1371/journal.pone.0258537)
Supplement: S3 Table — The number listed is the actual number of validated cases, and the number in parentheses is the assumed number of cases in the entire Kitasato Research Institute Hospital, calculated based on the prevalence calculated from all cases extracted in this study (82,898). (XLSX) [file pone.0258537.s003.xlsx]

## Sheet: Information
	Title	Development of algorithms for identifying Crohn’s disease patients in the Japanese Health Insurance Claims Database.
	Journal	Journal of gastroenterology
	Authors	Hiromu Morikubo1,2,3, Taku Kobayashi1*, Tomohiro Fukuda1,2, Takayoshi Nagahama4, Tadakazu Hisamatsu3, Tosifumi Hibi1
	Institutional affilications	1 Center for Advanced IBD Research and Treatment, Kitasato University Kitasato Institute Hospital, Tokyo, Japan
		2 Department of Gastroenterology and Hepatology, Kitasato University Kitasato Institute Hospital, Tokyo, Japan
		3 Department of Gastroenterology and Hepatology, Kyorin University School of Medicine, Tokyo, Japan
		4 Japan Medical Data Center Co., Ltd., Tokyo. Japan
	*Corresponding author	Taku Kobayashi, MD., Ph.D.
		E-mail address: kobataku@insti.kitasato-u.ac.jp

## Sheet: 2×2 table
	S3 Table. A 2 × 2 contingency tables for inclusion criteria and validation criteria.
	The number listed is the actual number of validated cases, and the number in parentheses is the assumed number of cases in the entire Kitasato Research Institute Hospital,
	calculated based on the prevalence calculated from all cases extracted in this study (82,898).
			Review result							Review result
			Confiemed	Suspected and denied						Confirmed and suspected	Denied
	Inclusion criteria A	met	83 (211.65)	17 (43.35)	100 (255)			Inclusion criteria A	met	90 (229.5)	10 (25.5)	100 (255)
		not met	0 (0)	200 (82,643)	200 (82,643)				not met	0 (0)	200 (82,643)	200 (82,643)
			83 (211.65)	217 (82,686.35)	300 (82,898)					90 (229.5)	210 (82,668.5)	300 (82,898)
			Review result							Review result
			Confiemed	Suspected and denied						Confirmed and suspected	Denied
	Inclusion criteria B	met	97 (191.09)	3 (5.91)	100 (197)			Inclusion criteria B	met	100 (197)	0 (0)	100 (197)
		not met	0 (0)	200 (82,701)	200 (82,701)				not met	0 (0)	200 (82,701)	200 (82,701)
			97 (191.09)	203 (82,706.91)	300 (82,898)					100 (197)	200 (82,701)	300 (82,898)
